# Supplementary material for: A CD Study of a Structure-Based Selection of N-Heterocyclic Bis-Carbene Gold(I) Complexes as Potential Ligands of the G-Quadruplex-Forming Human Telomeric hTel23 Sequence
Source: Molecules. 2024 Nov 19;29(22):5446. doi: 10.3390/molecules29225446 (PMC11597854; doi:10.3390/molecules29225446)
Supplement: Supplementary file 1 [file molecules-29-05446-s001.zip]

Archive with 1 entries (1 files):
- molecules-3291550-supplementary.pdf
